# Supplementary material for: Efficacy of different nasal irrigation treatments versus placebo in allergic rhinitis: a systematic review and network meta-analysis
Source: Front Pharmacol. 2025 Nov 10;16:1670372. doi: 10.3389/fphar.2025.1670372 (PMC12641607; doi:10.3389/fphar.2025.1670372)
Supplement: Supplementary file 2 [file DataSheet1.zip]

Archive with 27 entries (25 files):
- RQLQ/
- RQLQ/RQLQ  network diagram1.tiff
- RQLQ/RQLQ  network diagram2.tiff
- RQLQ/RQLQ forest plot1.tiff
- RQLQ/RQLQ forest plot2.tiff
- RQLQ/RQLQ forest plot3.tiff
- RQLQ/RQLQ I^2.tiff
- RQLQ/RQLQ Inconsistency Test1.tiff
- RQLQ/RQLQ Inconsistency Test2.tiff
- RQLQ/RQLQ Inconsistency Test3.tiff
- RQLQ/RQLQ Inconsistency Test4.tiff
- RQLQ/RQLQ Inconsistency Test5.tiff
- RQLQ/RQLQ Inconsistency Test6.tiff
- RQLQ/RQLQ Inconsistency Test7.tiff
- RQLQ/RQLQ network diagram3.tiff
- RQLQ/RQLQ network diagram4.tiff
- RQLQ/RQLQ SUCRA.tiff
- TNSS/
- TNSS/TNSS forest plot1.tiff
- TNSS/TNSS forest plot2.tiff
- TNSS/TNSS forest plot3.tiff
- TNSS/TNSS I^2.tiff
- TNSS/TNSS network diagram.tiff
- TNSS/TNSS network diagram2.tiff
- TNSS/TNSS network diagram3.tiff
- TNSS/TNSS network diagram4.tiff
- TNSS/TNSS SUCRA.tiff
